# Supplementary material for: Representation of genomic intratumor heterogeneity in multi-region non-small cell lung cancer patient-derived xenograft models
Source: Nat Commun. 2024 May 31;15:4653. doi: 10.1038/s41467-024-47547-3 (PMC11143323; doi:10.1038/s41467-024-47547-3)
Supplement: Supplementary file 4 — Supplementary Data 1 [file 41467_2024_47547_MOESM4_ESM.xlsx]

## Sheet: TRACERx PDX Histology
Model ID	Histology	Region-P0 Similarity	Region-P3 Similarity	P0-P3 Similarity	Notes
CRUK0682_T1-R5	LUSC	2	2	2	Consistent with the LUSC regions of the primary tumor.
CRUK0682_T1-R6	LUSC	1	1	2	Broadly consistent but a hint more clear cell differentiation in the PDX models.
CRUK0606_T1-R1	Other: LCNEC	2	0	0	P0 matches region well. P3 has growth pattern and differentiation changes, more adenocarcinomatous, distinct nuclear features.
CRUK0606_T1-R2	Other: LCNEC	2	2	2	Maybe more necrosis in PDX models but consistent.
CRUK0606_T1-R3	Other: LCNEC	1	N/A	N/A	No P3 available.
CRUK0606_T1-R5	Other: LCNEC	0	0	2	Glandular morphology in PDX models, not present in the region.
CRUK0606_T1-R6	Other: LCNEC	2	0	0	P0 is most squamous of the models so far, similar to the region. P3 looks glandular.
CRUK0606_T1-R8	Other: LCNEC	0	0	2	Glandular morphology in PDX models, not present in the region.
CRUK0640_T1-R1	Other: Collision, LUAD and LUSC	2	2	2	All PDX models contain small cells similar to the adenocarcinoma element of the patient tumor.
CRUK0640_T1-R3	Other: Collision, LUAD and LUSC	2	2	2	All PDX models contain small cells similar to the adenocarcinoma element of the patient tumor.
CRUK0640_T1-R5	Other: Collision, LUAD and LUSC	2	2	2	All PDX models contain small cells similar to the adenocarcinoma element of the patient tumor.
CRUK0640_T1-R7	Other: Collision, LUAD and LUSC	2	2	2	All PDX models contain small cells similar to the adenocarcinoma element of the patient tumor.
CRUK0640_T1-R8	Other: Collision, LUAD and LUSC	2	2	2	All PDX models contain small cells similar to the adenocarcinoma element of the patient tumor.
CRUK0748_T1-R1	LUAD	2	2	2	All PDX models uniform and consistent with the patient regions.
CRUK0748_T1-R2	LUAD	2	2	2	All PDX models uniform and consistent with the patient regions.
CRUK0748_T1-R3	LUAD	2	2	2	All PDX models uniform and consistent with the patient regions.
CRUK0748_T1-R6	LUAD	2	2	2	All PDX models uniform and consistent with the patient regions.
CRUK0748_T1-R8	LUAD	2	2	2	All PDX models uniform and consistent with the patient regions.
CRUK0772_T1-R1	LUSC	2	2	2	All slides look like keratinizing squamous cell carcinoma.
CRUK0733_T1-R3	LUAD	N/A	N/A	2	Matched primary tumor region unavailable. P0 and P3 are consistent but show some cribiform growth despite LUSC origin.
CRUK0718_T1-R4	Other: Adenosquamous carcinoma	2	2	2	TTF1 patchy but mostly positive, P63-, P40-, KRT5 only focal positive. Consistent with diagnosis of adenosquamous carcinoma.
CRUK0718_T1-R7	Other: Adenosquamous carcinoma	2	2	2	Less squamous differentiation in region. TTF1 patchy but mostly positive, P63-, P40-, KRT5-: PDXs consistent with diagnosis of adenosquamous carcinoma.
CRUK0718_T1-R8	Other: Adenosquamous carcinoma	2	2	2	Less squamous differentiation in region. TTF1 patchy but mostly positive, P63-, P40-, KRT5-: PDXs consistent with diagnosis of adenosquamous carcinoma.
CRUK0704_T2-IR	LUAD	N/A	N/A	2	No matched region specific material but tumor samples show low grade tumor along airspaces. PDX is a higher grade. PDX shows indeterminate IHC panel (TTF1+ and P63+).
CRUK0861_T1-IR	LUSC	N/A	N/A	2	All slides look like keratinizing squamous cell carcinoma.
CRUK0883_T1-IR	LUSC	N/A	N/A	2	All slides look like keratinizing squamous cell carcinoma.
CRUK0817_T1-IR	LUAD	N/A	N/A	2	Adenocarcinoma with cuboidal cells, some clear cytoplasm, low grade cytology. Unusual morphology but consistent with patient regions.
CRUK0885_T1-R3	Other: Carcinosarcoma	2	2	2	Very poorly differentiated, hard to establish epithelial vs mesenchymal from H&E. Entirely consistent with patient regions/diagnosis of carcinosarcoma.
CRUK0816_T1-R2	Other: Pleomorphic carcinoma	1	1	2	Broadly similar but PDX more epithelioid. Starting to see some squamous differentiation in PDX not present in region.
CRUK0816_T1-R3	Other: Pleomorphic carcinoma	1	1	2	Necrosis at P0, as seen in the region. More spindled than R2.
CRUK0816_T1-R5	Other: Pleomorphic carcinoma	1	1	2	Epithelioid compared to the region.
CRUK0995_T1-R1	LUAD	2	2	2	Primary region undifferentiated NSCLC with areas of adenocarcinomatous differentiation. P0 and P3 consistent with patient region.
CRUK0995_T1-R3	LUAD	2	N/A	N/A	P0 consistent with patient region.
CRUK0949_T1-R1	LUSC	1	1	2	More clear cell differentiation in PDX but is in the regions, nest expanded but not remarkable.
CRUK0949_T1-R3	LUSC	1	1	2	Also more prominent clear cells in PDX models.
CRUK0949_T1-R4	LUSC	2	2	2	Lots of dyskeratosis, consistent with region.
CRUK0949_T1-R5	LUSC	2	2	2	Also consistent.
CRUK0983_T1-R2	LUSC	2	N/A	N/A	Consistent with the LUSC diagnosis.
CRUK0939_T1-R1	LUAD	2	2	2	Mucinous adenocarcinoma, consistent with the patient region.
CRUK0935_T1-R1	LUSC	2	2	2	Poorly differentiated, as is the primary region. P0 and P3 similar.
CRUK0935_T1-R5	LUSC	2	2	2	P0 very necrotic but both consistent with the other samples.
CRUK0935_T1-R6	LUSC	2	2	2	Highly consistent with primary tumor region.
CRUK0935_T1-R7	LUSC	N/A	N/A	2	P0 and P3 models consistent with eachother and other primary tumor region. R7 tumor region was entirely nectosis.
CRUK0935_T1-R8	LUSC	N/A	N/A	2	P0 and P3 models consistent with eachother and other primary tumor region. R8 tumor region was entirely nectosis.
CRUK0934_T1-R3	LUSC	2	N/A	N/A	P0 consistent with patient region.
CRUK0941_T1-R2	Other: Pleomorphic carcinoma	2	1	1	P0 consistent with patient region but P3 has rounded cells/dyscohesion, prominent rhabdoid differentiation.
CRUK1054_T1-R4	LUSC	2	2	2	Conventional squamous cell carcinoma as per the region.
CRUK1061_T1-R5	LUSC	2	2	2	Both PDX models consistent with LUSC diagnosis.
